# Supplementary material for: Duckweed Species Genotyping and Interspecific Hybrid Discovery by Tubulin-Based Polymorphism Fingerprinting
Source: Front Plant Sci. 2021 Mar 8;12:625670. doi: 10.3389/fpls.2021.625670 (PMC7982733; doi:10.3389/fpls.2021.625670)
Supplement: Supplementary Table 1 — List of oligonucleotides used for amplified fragment length polymorphism analysis. [file Table_1.XLSX]

## Sheet: Supplementary Table 1
	Supplementary Table 1. List of oligonucletides used for AFLP analysis
	Primer Name	Sequence
	Mse-Adapter 3’	GACGATGAGTCCTGAG
	Mse-Adapter 5’	TACTCAGGACTCAT
	Eco-Adapter 5’	AATTGGTACGCAGTCTAC
	Eco-Adapter 3’	CTCGTAGACTGCGTACC
	Mse02	GATGAGTCCTGAGTAAC
	Mse47	GATGAGTCCTGAGTAAC AA
	Mse48	GATGAGTCCTGAGTAAC AC
	Mse49	GATGAGTCCTGAGTAAC AG
	Mse50	GATGAGTCCTGAGTAAC AT
	Mse51	GATGAGTCCTGAGTAAC CA
	Mse52	GATGAGTCCTGAGTAAC CC
	Mse53	GATGAGTCCTGAGTAAC CG
	Mse54	GATGAGTCCTGAGTAAC CT
	Mse55	GATGAGTCCTGAGTAAC GA
	Mse56	GATGAGTCCTGAGTAAC AG
	Eco31	GACTGCGTACCAATTC AAA
