# Supplementary material for: Duckweed Species Genotyping and Interspecific Hybrid Discovery by Tubulin-Based Polymorphism Fingerprinting
Source: Front Plant Sci. 2021 Mar 8;12:625670. doi: 10.3389/fpls.2021.625670 (PMC7982733; doi:10.3389/fpls.2021.625670)
Supplement: Supplementary Table 2 — Capillary electrophoresis–tubulin-based polymorphism data (1st and 2nd intron) from Spirodela polyrhiza, Spirodela intermedia, and Landoltia punctata clones. [file Table_2.XLSX]

## Sheet: Supplementary Table 2
	Supplementary Table 2. CE-TBP data (1st and 2nd intron) from Spirodela polyrhiza, Spirodela intermedia and Landoltia punctata clones
	species	Clone ID		1st Intron CE-TBP profile
	S. polyrhiza	LM0001	Size					393.75					438.5						592.65	604.7		703.63		741.22		831.46		835.51			947.9
			Height					32234					8665						9196	9689		13527		11040		11178		7384			7008
		LM0002	Size					394.7					438.66							604.8		703.74		741.33			833.66				949.38
			Height					28522					3784							8691		8333		5725			9654				2926
		LM0003	Size					394.01					438.64							604.7		703.66		741.33			833.35				948.25
			Height					31429					15084							32427		31665		23558			30429				9502
		7657	Size					394.28					438.55						592.74	604.65		703.67		741.23		832.38		835.53			948
			Height					32351					7169						5488	5416		9824		8451		3346		3047			1425
		8483	Size					394.45					438.54						592.64			703.66		742.08			834.3				949.05
			Height					25441					5456						7035			6046		5834			4488				1613
		7498	Size					393.88					438.27						592.35			703.28		741.85			834.29				949.37
			Height					28595					31178						31077			30724		30956			29452				18322
		9509	Size					394.87					438.79							605.04		704.01		741.84		832.34	834.35				949.02
			Height					19608					8776							6257		7194		6320		2770	1953				1803
		9500	Size					394.57					438.64							604.68		703.65		741.23		831.56	833.59				947.76
			Height					23713					3478							5238		4367		3908		2925	1698				1177
	S. intermedia	7450	Size			389.53				428.19											641.57		739.82		775.04				861.35	916.84		1347.59
			Height			32020				23700											20447		20992		30270				18047	30690		9154
		8410	Size			389.57				428.19											641.57		739.82		775.13				861.25	917.15		1346.9
			Height			31309				24391											19893		20905		25826				16667	26938		8751
	L. punctata	9354	Size	382.54	388.83		392.43									528.17	530.05	569.94
			Height	9325	18304		1379									2770	925	847
		9234	Size	382.42	388.47		391.32									527.96	529.77	569.59
			Height	17445	31761		3981									6793	1706	1561
		7260	Size	382.41	388.26		392.3					437.89				528.07
			Height	24804	32064		11694					16801				10456
		9637	Size	382.38	388.33		392.14		422.62						453.19	528.11	530.06
			Height	20355	32042		8762		8009						4632	5260	2882
		7449	Size	382.08	388.3		392.35				434.94			447.18			530
			Height	32199	31956		10527				17457			16626			19699
		9604	Size	381.98	388.15		392.33									527.77	529.82	569.67
			Height	30178	28449		8423									29717	12983	10463
		7760	Size	382.32	388.4		392.33					437.89				528.06
			Height	32256	32147		8199					27955				14047
		9245	Size	382.33	388.63		392.34							447.24			530.02
			Height	6268	16405		1585							2613			2549
	species	Clone ID		2nd intron CE-TBP profile
	S. polyrhiza	LM0001	Size		295.23				304.11	305.19			307.78				311.85		312.97	314.45	317.09				337.27			353.57	362.59	468.96	477.93		577.52		586.48
			Height		691				14174	1778			1564				7108		13754	28494	21943				2279			1000	17659	1078	17660		1113		16207
		LM0002	Size		295.26				304.13	305.21			307.74				311.84		312.96	314.46	317.14				337.32			353.64	362.69	469.01	478		577.51		586.43
			Height		663				13890	1517			1294				11186		10046	24970	19653				2356			832	15823	798	15076		985		15519
		LM0003	Size		295.27				304.14				307.84				311.84		313.05	314.36	317.09				337.31			353.61	362.61	469	478		577.6		586.57
			Height		1175				23205				1666				15322		12741	25459	22909				4944			1063	19695	1088	19751		1426		21010
		7657	Size		295.38				304.18				307.68				311.76		312.96	314.37	317.04				337.35			353.6	362.69	468.96	477.92		577.6		586.5
			Height		788				16074				1303				12573		9587	22890	18842				2706			769	15109	879	15934		1092		16723
		8483	Size		295.23				304.1	305.17			307.83				311.87		312.98	314.45	317.04				337.26			353.68	362.75	469.01	478.02			585.72	586.48
			Height		346				7194	795			620				4070		6233	14047	9512				1172			301	5891	493	8466			4604	3605
		7498	Size		295.21			303.12	304.11	305.19			307.79				311.77		313.05	314.36	317				337.33			353.71	362.69	469.05	477.93		577.52		586.51
			Height		976			5091	15035	1455			923				9491		5941	17999	11084				4171			807	11803	437	6882		502		6898
		9509	Size		295.32				304.16				307.82				311.78		313.06	314.36	317.09				337.27			353.63	362.67	469.13	478.01		577.53		586.48
			Height		628				9698				599				6129		4602	11346	7130				2622			550	7692	308	4929		347		4734
		9500	Size		295.25				304.17	305.27			307.81				311.92		312.87	314.45	317.09				337.29			353.55	362.62	469	478		577.51		586.45
			Height		504				11593	3963			784				14687		10920	18203	15150				1878			656	12130	744	12898		910		13833
	S. intermedia	7450	Size			297.57						306.44			309.73	311				314.18		318.82	320.51			339.36	351.16					541.92
			Height			593						10245			2099	803				18815		13476	13121			1721	713					6636
		8410	Size			297.56						306.4			309.7	310.99				314.27		318.91	320.51			339.36	351.25					542.02
			Height			917						15362			3147	1161				25821		18584	18220			2146	1194					9054
	L. punctata	9354	Size	289.95			298.99				305.78			308.13						313.91				325.63												768.87
			Height	1404			22956				4194			2068						31875				6388												2621
		9234	Size	289.99			298.91				305.79			308.14				312.12		313.91				325.59												768.93
			Height	2324			32049				9875			3530				1284		31970				5603												3936
		7260	Size	289.99			298.92				305.73			308.06				312.03		314				325.6												768.17
			Height	1522			28395				8423			2610				355		11503				3660												2730
		9637	Size	289.98			298.91				305.78			308.12				312.03		314				325.61												768.26
			Height	1091			20907				5158			1576				795		25007				3395												1808
		7449	Size	289.89			298.9				305.67			308.13				312.08		314.09				325.67												768.83
			Height	911			16389				3397			1329				879		25660				3215												1726
		9604	Size	289.95			298.99				305.84			308.02						314				325.72												768.58
			Height	1047			17329				5250			1589						31440				5838												1639
		7760	Size	290.03			298.99				305.73			308.09				312.02		313.91				325.56												768.01
			Height	1145			19594				5412			1960				1330		31992				9415												1686
		9245	Size	289.99			298.99				305.86			308.12						314				325.61												769.02
			Height	794			13909				5039			1354						29294				6114												1482
