# Supplementary material for: Duckweed Species Genotyping and Interspecific Hybrid Discovery by Tubulin-Based Polymorphism Fingerprinting
Source: Front Plant Sci. 2021 Mar 8;12:625670. doi: 10.3389/fpls.2021.625670 (PMC7982733; doi:10.3389/fpls.2021.625670)
Supplement: Supplementary Table 3 — Capillary electrophoresis–tubulin-based polymorphism data (1st and 2nd intron) from 76 clones representative of the 12 Lemna species. [file Table_3.XLSX]

## Sheet: Supplementary Table 3-Sh1
	Supplementary Table 3. CE-TBP data (1st and 2nd intron) from 76 accessions representative of the 12 Lemna species.
	Species and clone ID		1st Intron CE-TBP profile
	L. japonica 8695	Size			357.65							375.01				377.92	379.58									394.76	398.5
		Height			31653							22480				5747	21436									22097	24206
	L. japonica 9017	Size			357.7							374.97					379.43									394.69	398.39
		Height			11307							4265					3860									3465	5617
	[L. japonica] L. turionifera 8693	Size				360.9						374.87															398.46
		Height				27145						11281															16373
	L. turionifera 9434	Size				360.75						374.85															398.52
		Height				31860						26024															24568
	L. turionifera BOG0006	Size				360.9						374.81															398.39
		Height				25503						13600															9474
	L. japonica 9257	Size				360.9					373.17	374.8		376.5		377.81										394.59	398.39
		Height				15012					9464	4963		10888		6591										20606	5953
	L. minor 8676	Size				360.42					372.98	374.57				377.58										394.09	398.17
		Height				31252					31099	10430				8065										31686	27937
	L. minor LM0005	Size			357.84	360.83						374.66				377.7									391.57	394.52	398.37
		Height			15200	18955						9332				7785									11072	21404	9956
	L. minor LM0004	Size				360.82			370.22			374.79				377.8										394.58	398.46
		Height				31797			18282			10882				9481										27465	12654
	L. minor 9436b	Size				361.01			370.36			374.89				377.99			382.51							394.68	398.51
		Height				22062			17893			9276				12172			13111							26029	7689
	[L. turionifera] L. minor/japonica 9530	Size				360.89			370.22			374.75				377.82	379.27									394.56	398.4
		Height				22895			15798			10567				2885	11922									18899	7638
	L. minor 8389	Size				360.77			369.49			374.62				377.69					385.08				391.44	394.52	398.29
		Height				5380			2149			3835				4096					2151				1053	2524	359
	L. minor 9440	Size				361.05						374.78				377.74					385.34					394.77	398.52
		Height				10265						17171				17891					1376					5752	907
	L. minor 9553	Size				361.21						374.84				377.85										394.82	398.62
		Height				13598						14012				10654										6489	788
	L. minor 8625	Size				360.96					373.5	374.71				377.75										394.75	398.54
		Height				14655					15766	28772				15038										3862	1188
	L. minor 9580	Size				360.82			370.26			374.77				377.79										394.74	398.38
		Height				13641			10526			5803				2012										9063	7471
	L. minor LM0006	Size				360.74						374.79				377.8										394.6	398.39
		Height				32092						9105				6838										19632	8172
	L. minor LM0007	Size				360.89						374.69		376.3		377.75										394.39	398.32
		Height				30578						6683		11701		7199										14159	5862
	L. minor 9437	Size			357.86	360.82						374.71				377.8										394.41	398.38
		Height			18472	11829						5022				5026										12017	4933
	L. minor 8627	Size				360.59	363.79					374.55				377.57					385.38					394.42	398.17
		Height				28034	21090					6082				8638					17368					25448	10649
	[L. gibba] L. minor/japonica 9481	Size				360.98						374.71				377.72										394.63	398.37
		Height				31833						5136				3578										19241	8700
	L. japonica 9283	Size				360.91						374.69		376.32		377.79	379.35									394.54	398.37
		Height				18066						6925		1945		4492	20470									24767	11799
	L. minor KJA0016	Size				360.9						374.71				377.8	379.27									394.65	398.38
		Height				25250						5583				3833	8621									12985	6273
	L. minor KJA0017	Size				360.9						374.73				377.73										394.59	398.39
		Height				24113						4601				2978										9599	4285
	L. minor 7766	Size			357.94			367.2								377.8										394.47
		Height			14193			14033								8170										20004
	[L. spp] L. minor/japonica LM0010	Size				360.89	364.03									377.76	378.72									394.45
		Height				15610	14384									4886	4022									14614
	L. minor 9536	Size			357.95	361.05										377.67										394.48
		Height			6239	5748										3610										6337
	L. minor 8623	Size				360.97										377.76										394.4	397.68
		Height				17444										7873										26649	11862
	L. minor 7753	Size												376.86		377.69	379.26				385.51					394.53
		Height												10160		14156	12219				22877					31154
	[L. spp] L. minor/japonica LM0011	Size														377.75	379.44				385.38			388.51		394.58
		Height														3347	7112				3873			3374		8787
	L. minor 7194	Size														377.66								388.38		394.4				406.65
		Height														8961								10796		15348				9620
	L. minor 9533	Size				360.85								376.51		377.53										394.34			403.63			412.81
		Height				8874								9803		20099										10002			3548			3131
	L. minor 8292	Size														377.77										394.57			403.78				416.11							504.97
		Height														7734										20630			9606				7898							3382
	L. minor 5500	Size						367.05			373.21					377.74										394.51
		Height						6325			5841					2276										10380
	L. minor 7022	Size				360.98										377.73	378.7				385.63					394.65
		Height				10856										1874	1937				8446					17842
	[L. japonica] L. minor/L. japonica 9252	Size				360.98										377.81										394.59
		Height				29286										5554										26207
	L. minor 9495	Size			357.95									376.43		377.73										394.67
		Height			17550									15027		7751										20387
	L. minor 9441	Size			357.92	360.99										377.86										394.44
		Height			8573	7913										3814										14322
	L. minor KJA0013	Size				361.05										377.83										394.57			403.8	406.82		413.04
		Height				12255										5553										19192			1866	7655		6838
	L. minor 8744	Size				360.7										377.48			382.08							394.21
		Height				10989										11083			8889							14916
	L. minor LM0008	Size				360.86	363.87									377.6										394.37
		Height				10395	10207									7681										15074
	L. minor 7210	Size															378.89									394.46	397.71
		Height															1662									10506	9840
	L. gibba 8124	Size																380.87																									521.8	524
		Height																29288																									20847	10647
	L. gibba 7742a	Size	251.96															381.41																									522.23	524.3
		Height	11046															18182																									25287	14146
	[L. spp.] L. gibba 9583	Size	252.07															381.27																									521.83	524.26
		Height	26797															31917																									29468	19326
	[L. spp.] L. gibba 9619	Size	252.28															381.63																									522.41	524.51
		Height	9636															17366																									18345	11990
	[L. spp.] L. gibba 9614	Size	252.08															381.26																									521.83	524.26
		Height	20822															32103																									29627	16962
	L. gibba 7796	Size	252.21															381.63																									522.43	524.53
		Height	1585															3431																									4449	1658
	L. gibba 7245	Size	251.93														379.4	381.13																									521.97	523.94
		Height	8032														28552	28552																									29511	29511
	L. gibba 9562	Size	252.63				363.39									377.39		381.04								393.88																	521.72	524.22
		Height	12304				30426									28556		28556								30950																	29592	29592
	L. minuta 9114	Size							369.69		372.78										385.14										411.11
		Height							16552		9707										21170										9541
	L. minuta 7612	Size							369.85		372.85										385.18
		Height							22731		25231										32317
	L. minuta 7724	Size							369.81		372.79										385.08
		Height							29960		30727										32260
	L. valdiviana 9208	Size							369.85												385.44		387.53								410.92
		Height							30286												20079		12194								21880
	L. valdiviana 9207	Size							369.85												385.47		387.54								411.03
		Height							20896												10427		8958								16550
	L. valdiviana 8831	Size							369.69														387.28								411.64
		Height							6323														9407								5504
	L. valdiviana 9229	Size							369.85													386.33									411.12
		Height							32034													28002									19576
	L. valdiviana 8685	Size							369.56												385.1										411.01				449.41
		Height							31961												31952										21888				19740
	L. minuta 9260	Size							369.81		372.9										385.35										411.27
		Height							20658		11337										25086										14392
	L. obscura 7325	Size											375.74															399.67			411.28								499.17			514.49						557.3
		Height											14129															32301			32776								10345			10106						32753
	L. obscura 9342	Size											375.42	376.42														399.17			411.03														532.03			557.05
		Height											5858	5387														31727			32241														7653			32060
	L. obscura7133	Size											375.47															399.42			410.92										507.84				531.73			556.86
		Height											9497															29837			31874										11426				10565			31886
	L.disperma7842	Size																380.17																								513.51				542.25	543.09
		Height																32151																								22723				4765	4728
	L. disperma 7269	Size																380.25																								513.75				541.92
		Height																32157																								32253				13215
	L. perpusilla 8539	Size		301.63						370.58	372.57						378.93			384.31
		Height		6653						5574	4727						31515			10531
	L. perpusilla BOG0001	Size		301.3						371.37	373.16						379.35				384.54
		Height		3965						18113	8065						12387				6897
	L. perpusilla BOG0007	Size		302							372.82						379.03				384.51
		Height		8520							22087						32286				10206
	L. perpusilla 8473	Size		301.91						370.83	372.78						379.19				384.61
		Height		5033						9341	7817						30063				8304
	L. trisulca 9529	Size																									398.46	399.43																					595.28
		Height																									1779	2039																					2385
	L. trisulca 5555	Size									373.43															394.26	398.38									464.84	467.9	470.97											595.21
		Height									2389															5194	4864									1256	3784	2805											9803
	L. aequinoctialis 9925a	Size									373.13	374.6								383.85
		Height									16951	19604								11589
	L. aequinoctialis 9526	Size									373.13	374.69						380.73		384.06
		Height									15369	9639						8904		11579
	L. aequinoctialis 9593	Size										374.61			377.14				383.18
		Height										19231			9778				5912
	[L. spp.] L. aequinoctialis LM0009	Size		301.95							372.85	374.24	375.99							384.17
		Height		12442							11869	29143	10648							9320
	L. tenera 9020	Size									372.72				377.47																			442.03
		Height									2269				2869																			3655
	L. tenera 9024	Size									372.85				377.46																			442.05
		Height									10239				13983																			16582
[truncated: 6 more columns]

## Sheet: Supplementary Table 3-Sh2
	Species and clone ID		2nd Intron CE-TBP profile
	L. japonica 8695	Size			293.94				298.32		299.16	300.82		301.98																										502.6
		Height			13311				12523		7469	4663		564																										1104
	L. japonica 9017	Size			293.81				298.2			300.76		301.78																										502.37
		Height			11532				15678			3294		401																										623
	[L. japonica] L. turionifera 8693	Size			293.96				298.25		299.74	300.77																												502.47
		Height			5940				15970		1344	2790																												299
	L. turionifera 9434	Size			294.03				298.32		299.83	300.9																												502.61
		Height			11353				21203		3764	10354																												2120
	L. turionifera BOG0006	Size			293.91				298.33		299.74	300.86																												502.5
		Height			10376				25804		2095	5611																												703
	L. japonica 9257	Size			294.01				298.4	299.33		300.91		302.06																										502.62								825.63
		Height			17187				11453	15443		2608		1305																										594								7429
	L. minor 8676	Size			293.97				298.33	299.41		300.89		301.95																										502.68
		Height			11676				10949	10334		3529		1686																										714
	L. minor LM0005	Size			293.97					298.33	299.25	300.9		301.96																										502.59								825.59
		Height			24848					20670	22162	3735		1352																										850								6264
	L. minor LM0004	Size			293.95					298.4	299.24	300.98		301.97																										502.61								825.74
		Height			18760					14577	15588	2962		4795																										795								6362
	L. minor 9436b	Size			293.98					298.39	299.24	300.9		301.97																										502.69								825.52
		Height			14504					10694	14658	2934		1271																										575								5115
	[L. turionifera] L. minor/japonica 9530	Size			293.76				298.27	299.13		300.75		301.85																										502.46								825.4
		Height			18012				14790	22184		2453		1176																										421								4008
	L. minor 8389	Size			294.33				298.61	299.48		301.19		302.21																										502.76								825.92
		Height			11515				8188	14448		1413		876																										165								1757
	L. minor 8625	Size			294.21				298.51	299.39		301.1		302.21																										502.73									827.08
		Height			20787				21271	20691		7127		3979																										2166									8123
	L. minor 9440	Size			294.27					299.38		301.22		302.27																										502.75
		Height			19165					19694		2147		4824																										797
	L. minor 9553	Size			294.19				298.5	299.38		301.11		302.14																										502.71								825.89
		Height			23255				18796	29974		3484		1857																										1257								2511
	L. minor 9580	Size			293.82				298.26	299.13		300.76		301.86																										502.49
		Height			6754				10538	7908		1306		739																										132
	L. minor LM0006	Size			294.01				298	299.25		300.97		302.02																										502.57								825.65
		Height			9997				100	10797		2949		4644																										800								9670
	L. minor LM0007	Size			294.03				298.4	299.24		300.91		301.98																										502.62
		Height			7680				5316	6444		1997		3054																										506
	L. minor 9437	Size			294.04				298.41	299.25		300.97		301.94																										502.68								826.82
		Height			23620				15631	21239		5617		7970																										1297								6356
	L. minor 8627	Size			293.95				298.32	299.25		300.89		301.96																										502.67								825.43
		Height			19171				12998	18009		2366		3827																										596								7644
	[L. gibba] L. minor/japonica 9481	Size			293.94				298.33	299.04		300.85		301.88																										502.42								825.44
		Height			27564				21752	28920		2268		4202																										525								6030
	L. japonica 9283	Size			293.75					299.05		300.67		301.78																										502.29								825.12
		Height			17100					18986		1593		576																										358								3868
	L. minor KJA0016	Size			293.86					299.21		300.77		301.88																										502.51								825.24
		Height			20878					28598		3670		1426																										841								4685
	L. minor KJA0017	Size			293.94					299.14		300.71		301.83																										502.54							824.48
		Height			12121					12573		779		327																										136							2921
	L. minor 7766	Size			294.01					299.07				301.98																																		825.6
		Height			27501					30315				13943																																		7204
	[L. spp] L. minor/japonica LM0010	Size			294.01					299.16				301.97																																		823.66	827.82
		Height			19731					28714				10737																																		5177	3733
	L. minor 9536	Size			293.94					299.24				301.98																																		825.64
		Height			9372					14127				4901																																		3146
	L. minor 8623	Size			294.02					299.24				302.03																																		825.55
		Height			24086					30847				4843																																		5729
	L. minor 7753	Size			293.99					299.08																												500.33
		Height			6049					15203																												513
	[L. spp] L. minor/japonica LM0011	Size			293.94					299.16				301.99																																		825.55
		Height			15478					25112				3547																																		10282
	L. minor 7194	Size			294.01					298.82																												500.34
		Height			26931					31718																												1716
	L. minor 9533	Size			294.14					299.13				302.14																																		825.82
		Height			29443					31291				4733																																		7115
	L. minor 8292	Size			293.98					299.25																																							827.53
		Height			9997					20431																																							4244
	L. minor 5500	Size			293.73					299.14				301.83																																		825.24
		Height			12440					24415				4514																																		3657
	L. minor 7022	Size			293.79					298.88				301.92																																		825.33
		Height			26597					30578				9078																																		4164
	[L. japonica] L. minor/L. japonica 9252	Size			293.79					298.88				301.83																																		825.24
		Height			27839					30902				8979																																		8320
	L. minor 9495	Size			294.01					299.16				301.96																																		825.59
		Height			22599					30611				11092																																		12774
	L. minor 9441	Size			293.88					299.04				301.95																																		825.39
		Height			26276					30952				8935																																		4805
	L. minor KJA0013	Size			293.67					298.7				301.85																																		825.41
		Height			31810					30960				4408																																		5518
	L. minor 8744	Size			294.03					299.25				302.05																																		825.67
		Height			13760					19178				3273																																		3999
	L. minor LM0008	Size			294.04					299.25				302.03																																		826.9
		Height			7562					15083				6374																																		2862
	L. minor 7210	Size			294.07					299.15
		Height			9092					17701
	L. gibba 8124	Size		291.85								300.49															334.19				442.17												708.65		727.14
		Height		3559								32211															30498				14441												997		1066
	L. gibba 7742a	Size		292								300.89																338.96			442.17	444.08													726.09
		Height		1185								26271																12560			865	8341													1036
	[L. spp.] L. gibba 9583	Size		291.93								300.89																339.03			442.18	444.1													726.17
		Height		1270								21395																4014			692	6832													845
	[L. spp.] L. gibba 9619	Size		291.97								300.97																338.96			442.24	444.15													726
		Height		1728								28675																3390			967	9333													1172
	[L. spp.] L. gibba 9614	Size		291.97								300.89																339.04			442.17	444.08													726.02
		Height		1167								21201																6160			685	6670													686
	L. gibba 7796	Size		291.78								300.76																338.99			441.95			448.22											725.91
		Height		1052								32382																5293			7022			225											683
	L. gibba 7245	Size		292.01								300.74																338.87	343.92		442.01	443.68	445.6											713.37	726.05
		Height		2364								32214																11092	8845		1648	7467	1816											1758	1087
	L. gibba 9562	Size		291.94	294.04					299.25		300.89		301.94														338.96			442.16	444.08													726.08			825.53
		Height		1158	5167					8728		28307		7703														3057			729	7310													985			7568
	L. minuta 9114	Size		291.93					297.99																																	557.29
		Height		7257					23088																																	4416
	L. minuta 7612	Size		291.93					297.98																																	557.36
		Height		5364					17627																																	2823
	L. minuta 7724	Size		291.93					297.99																																	557.37
		Height		12070					32457																																	6416
	L. valdiviana 9208	Size		291.97					297.3							303.67			308.4																							557.2
		Height		7277					7037							32050			2918																							3412
	L. valdiviana 9207	Size		291.96		294.81			297.24							303.67			308.32																							557.14
		Height		7661		1192			7730							31742			2860																							4440
	L. valdiviana 8831	Size			293.17	294.17										303.64			307.43																							557.23
		Height			7319	5532										32442			4559																							1849
	L. valdiviana 9229	Size			293.05	294.23										303.68																										557.2				796.12
		Height			9976	7786										18980																										3755				1139
	L. valdiviana 8685	Size		292.11	293.05				297.88							303.73			308.44																							557.28
		Height		7757	5163				25919							9877			5160																							4138
	L. minuta 9260	Size		291.87					297.82																																	557.37
		Height		19162					32587																																	7085
	L. obscura 7325	Size					295.95		297.72	298.65			301.39																								497.05
		Height					9089		21116	10788			2973																								8072
	L. obscura 9342	Size					295.92		297.67	298.59			301.38																							495.18	496.42				507.75
		Height					10728		25564	16915			4569																							6447	1672				3834
	L. obscura7133	Size					295.9		297.66	298.66			301.4																							495.49	497.08				506.73
		Height					8612		18410	10241			2440																							1830	3376				3063
	L.disperma7842	Size									300.08																334								469.46
		Height									24089																4265								3896
	L. disperma 7269	Size									300.08																334			426.49
		Height									27459																9296			5797
	L. perpusilla 8539	Size	229.83											302.48		304.47				308.77		311.33
		Height	4902											5072		3848				4495		20193
	L. perpusilla BOG0001	Size	229.98					297.36			300.34					304.49	305.19				310.23	311.3			319.71
		Height	7624					6446			6042					10907	13231				26051	29585			9095
	L. perpusilla BOG0007	Size	229.73					297.28						302.31			305.24			308.66		310.87
		Height	23571					15772						30848			4679			27481		27481
	L. perpusilla 8473	Size	229.76					297.29						302.39		304.37				308.65		310.78
		Height	21858					14570						18389		11886				15162		28330
	L. trisulca 9529	Size			293.98						299.67	300.89			302.91																								502.49
		Height			4796						5101	2479			21999																								581
	L. trisulca 5555	Size			293.94						299.67	300.81			302.6																								502.25
		Height			16740						17501	7944			29804																								3366
	L. aequinoctialis 9925a	Size								299.39		300.67						306.22					312.05		319.53
		Height								722		1439						3303					12350		9041
	L. aequinoctialis 9526	Size								299.47		300.68					305.12	306.16	308.25				311.95		319.52
		Height								1133		2368					2687	9176	2538				13323		14779
	L. aequinoctialis 9593	Size									300.33						304.93				310.24		311.98		319.53
		Height									1617						4138				4540		8376		6433
	[L. spp.] L. aequinoctialis LM0009	Size	230.28														305.31	306.32					312.02		319.18	325.02																						827.45
		Height	3328														7095	5442					14092		4337	3177																						625
	L. tenera 9020	Size			293.77										302.69									317.94	319.19
		Height			1250										22381									32312	5281
	L. tenera 9024	Size			293.78										302.76									317.67	319.28
		Height			1561										31986									31942	8565
[truncated: 2 more columns]
