# Supplementary material for: Duckweed Species Genotyping and Interspecific Hybrid Discovery by Tubulin-Based Polymorphism Fingerprinting
Source: Front Plant Sci. 2021 Mar 8;12:625670. doi: 10.3389/fpls.2021.625670 (PMC7982733; doi:10.3389/fpls.2021.625670)
Supplement: Supplementary Table 4 — Schematic representation of the first intron capillary electrophoresis–tubulin-based polymorphism profiles of all clones of the L. minor cluster. [file Table_4.XLSX]

## Sheet: Supplementary Table 4
		Supplementary Table 4. Schematic representation of the first intron CE-TBP profiles of all clones of the L. minor cluster.
		Locus on chromosome			13 -1/29 -1						11 -2	23 -2			13 -1/29 -1					39 -1	26 -1	13 -1/29 -1				1 -1/4 -1	23 -1	26 -2			11 -1	39 -2
		Amplicon size			357.65	360.59	363.79	366.67	370.36	373	374.55	376	377	378	379	382	385.38	388.25	391.35	395	397.5	403	406	413	416	598	730	741	743	745.04	756.61	809	810.76	813	815.13	819.31	822	823
			Species	clone																																			peaks
1		SC II	L. minor	8627		¬	¬				¡		n				¬			l	¨					¤	n		¨		¡						l		12
2			L. minor	8676		¬				¬	¡		n							l	¨					¤	n	¨			¡				l				11
3			L. japonica	8695	¬						¡		n		¬					l	¨					¤	n			¨	¡				l				11
4			L. japonica	9017	¬						¡		n		¬					l	¨					¤	n				¡				l				10
5			L. japonica	9257		¬				¬	¡	n	n							l	¨					¤	n		¨		¡					l	l		13
6			L. japonica	9283		¬					¡	n	n		¬					l	¨					¤	n		¨		¡					l	l		13
7			L. minor	LM0005	¬	¬					¡		n						¬	l	¨					¤	n		¨		¡	l						l	13
			[L. gibba] L. minor/ japonica	9481		¬					¡		n							l	¨					¤	n		¨		¡						l		10
			[L. turionifera] L. minor/ japonica	9530		¬			¬		¡		n		¬					l	¨					¤	n		¨		¡	l					l		13
8			L. minor	LM0004		¬			¬		¡		n							l	¨					¤	n	¨			¡	l					l		12
9			L. minor	9436b		¬			¬		¡		n			¬				l	¨					¤	n		¨		¡	l					l		13
10			L. minor	9580		¬			¬		¡		n							l	¨					¤	n		¨		¡	l							11
11			L. minor	LM0006		¬					¡		n							l	¨					¤	n		¨		¡						l		10
13			L. minor	LM0007		¬					¡	n	n							l	¨					¤	n		¨		¡				l				11
14			L. minor	9437	¬	¬					¡		n							l	¨					¤	n		¨		¡	l			l				12
15			L. minor	KJA0017		¬					¡		n							l	¨					¤	n		¨		¡						l		10
16			L. minor	KJA0016		¬					¡		n		¬					l	¨					¤	n		¨		¡				l	l			12
I_8389__E02_2020-09-16-12-11-53_12-11-53.fsa			L. minor	8389		¬			¬		¡		n				¬		¬	l	¨					¤	n		¨		¡					l		l	14
I_9440__B09_2020-09-14-15-29-38_15-29-38.fsa			L. minor	9440		¬					¡		n				¬			l	¨					¤	n		¨		¡				l				11
I_9553__D09_2020-09-14-15-29-38_15-29-38.fsa			L. minor	9553		¬					¡		n							l	¨					¤	n		¨		¡				l	l			11
I_8625__A09_2020-09-14-15-29-38_15-29-38.fsa			L. minor	8625		¬				¬	¡		n							l	¨					¤	n		¨		¡	l							11
18			[L. minor] L. turionifera	8693		¬					¡										¨					¤		¨	¨		¡								7
19			L. turionifera	9434		¬					¡										¨					¤			¨		¡								6
20			L. turionifera	BOG0006		¬					¡										¨					¤			¨		¡								6
29		SC I	L. minor	5500				¬		¬			n							l						¤	n										l		7
21			L. minor	7766	¬			¬					n							l						¤	n					l					l		8
22			[L. ssp.] L. minor/ japonica	LM010		¬	¬						n	n						l						¤	n					l				l			9
23			L. minor	9536	¬	¬							n							l						¤	n								l	l			8
24			L. minor	8623		¬							n						¬	l						¤	n								l		l		8
25			L. minor	7753								n	n		¬		¬			l						¤	n						l						8
26			[L. ssp.] L. minor/ japonica	LM0011									n		¬		¬	¬		l						¤	n										l		8
27			L. minor	7194									n					¬		l			¬			¤	n						l						7
28			L. minor	8292									n							l		¬			¬	¤	n						l		l				8
30			L. minor	7022		¬							n	n			¬			l						¤	n								l		l		9
31			L. minor	9495		¬							n							l						¤	n										l		6
32			[L. japonica] L. minor/ japonica	9252	¬							n	n							l						¤	n										l		7
33			L. minor	9441	¬	¬							n							l						¤	n					l					l		8
34			L. minor	KJA0013		¬							n							l			¬	¬		¤	n					l	l				l		10
35			L. minor	8744		¬							n			¬				l						¤	n						l				l		8
36			L. minor	LM0008		¬	¬						n							l						¤	n					l			l				8
I_9533__C02_2020-09-16-12-11-53_12-11-53.fsa			L. minor	9533		¬							n							l		¬		¬		¤	n					l	l				l		10
37			L. minor	7210									n						¬	l						¤	n						l	l					8
			Intron repetition unit		CTT							T			CTT							CTT						CT				CT
		Symbol shape identify chromosomes, full empty and full symbols identify complementary subgenomes A and B, respectively
		SC I = TBP cluster analysis, Subcluster I; SC II = TBP cluster analysis, Subcluster II
